# Supplementary material for: Effect of Team-Based Learning Interventions on the Learning Competency of Korean Nursing Students: A Systematic Review and Meta-Analysis
Source: Behav Sci (Basel). 2025 Mar 19;15(3):390. doi: 10.3390/bs15030390 (PMC11939142; doi:10.3390/bs15030390)
Supplement: Supplementary file 1 [file behavsci-15-00390-s001.zip]

Archive with 2 entries (2 files):
- behavsci-3482736-supplementary/behavsci-3482736-supplementary File S1.pdf
- behavsci-3482736-supplementary/behavsci-3482736-supplementary.pdf
